# Supplementary material for: [68Ga]Ga-FAP-2286—Synthesis, Quality Control and Comparison with [18F]FDG PET/CT in a Patient with Suspected Cholangiocellular Carcinoma
Source: Pharmaceuticals (Basel). 2024 Aug 29;17(9):1141. doi: 10.3390/ph17091141 (PMC11435094; doi:10.3390/ph17091141)
Supplement: Supplementary file 1 [file pharmaceuticals-17-01141-s001.zip]

Archive with 1 entries (1 files):
- pharmaceuticals-3158402-supplementary.pdf
